# Supplementary material for: Functional Analysis of the Autophagy-Related Gene OsATG4b in Rice Grain Chalkiness Regulation
Source: Plants (Basel). 2025 Aug 14;14(16):2530. doi: 10.3390/plants14162530 (PMC12389691; doi:10.3390/plants14162530)
Supplement: Supplementary file 1 [file plants-14-02530-s001.zip]

Archive with 2 entries (2 files):
- Supplementary Figure.pdf
- Table S1.xlsx
