# Supplementary material for: Functional Analysis of the Autophagy-Related Gene OsATG4b in Rice Grain Chalkiness Regulation
Source: Plants (Basel). 2025 Aug 14;14(16):2530. doi: 10.3390/plants14162530 (PMC12389691; doi:10.3390/plants14162530)
Supplement: Supplementary file 1 [file plants-14-02530-s001.zip › Table S1.xlsx]

## Sheet: Sheet1
OsATG4a-gRT1-F	TGAGAAGTCCTCTAAAAATGgttttagagctagaaat
OsATG4a-OsU3T1-R	CATTTTTAGAGGACTTCTCATgccacggatcatctgc
OsATG4b-gRT1-F	CGACCAATCATAGGATCCAGgttttagagctagaaat
OsATG4b-OsU3T1-R	CTGGATCCTATGATTGGTCGTgccacggatcatctgc
OE-OsATG4b-F	GGTACCCGGGGATCCATGACGAGCTTGCCTGATAG
OE-OsATG4b-R	CCCAGGCCTAAGCTTCTAAAGAATCTGCCATTCCT
qRT-OsATG4a-F	TTGTGCGAGGGTAACATTGC
qRT-OsATG4a-R	ATCCAGAGGACGATTTCGGC
qRT-OsATG4b-F	TCCGTTGTGCGAGGGTAACA
qRT-OsATG4b-R	CTTGTTTGCGGACGAATCCT
qRT-OsACTIN1 -F	GTCTGCGATAATGGAACTGG
qRT-OsACTIN1 -R	AGGGTCAAGATACCCCTCTT
